# Supplementary material for: Circadian and Genetic Modulation of Visually-Guided Navigation in Drosophila Larvae
Source: Sci Rep. 2020 Feb 17;10:2752. doi: 10.1038/s41598-020-59614-y (PMC7026142; doi:10.1038/s41598-020-59614-y)
Supplement: Supplementary file 1 — Supplementary information. [file 41598_2020_59614_MOESM1_ESM.xlsx]

## Sheet: Supplementary Table S1
Figure 2A.I.	Mean run change
												n	mean	test used	p value		stdev	t value	df
CT 0	-1.06941	1.43394	-2.05485	0.299953	1.30136	2.79183	-1.09417	1.43658	-3.71487	-1.08248		10	-0.1752	two-tailed one sample t-test	0.7849	NS	1.9699	-0.2813	9
CT 6	-1.47699	-1.63644	0.0471361	5.65015	-0.501295	0.103781	-0.612919	0.818579	5.5396	-0.0286384		10	0.7903	two-tailed one sample t-test	0.3678	NS	2.636	0.9481	9
CT 12	-2.08592	-0.433353	-1.10616	0.23796	-2.60822	-1.70532	-2.52718	-0.678633	-0.0528883	-1.2599		10	-1.222	two-tailed one sample t-test	0.0039	**	1.002	-3.8566	9
CT 18	2.85834	-1.08044	0.302381	-2.21771	-1.65256	-0.277513	1.08014	-2.05633	0.409431	2.34449		10	-0.029	two-tailed one sample t-test	0.9598	NS	1.7703	-0.0518	9
one-way ANOVA followed by Dunnett's test for statistical comparison between different CTs:
	p value
CT0 - CT12	0.625	NS
CT0 - CT18	0.998	NS
CT0 - CT6	0.682	NS
CT12 - CT18	0.52	NS
CT6 - CT12	0.111	NS
CT6 - CT18	0.78	NS
Figure 2A.II.	Turn direction
	90_matrix	90_matrix_left	90_matrix_right	minus90_matrix	minus90_matrix_left	minus90_matrix_right	0_matrix	0_matrix_left	0_matrix_right	180_matrix	180_matrix_left	180_matrix_right	number of turns to left	number of turns to right	total overall turns		n	mean	test used	p value
CT 0	1763	833	930	1903	1070	833	2469	1229	1240	1998	1034	964	4166	3967	8133		10	51.2234	two-tailed exact binomial test	0.02812	*
CT 6	1365	642	723	1299	693	606	1645	802	843	1240	632	608	2769	2780	5549		10	49.9009	two-tailed exact binomial test	0.8932	NS
CT 12	1362	610	752	1350	744	606	1703	836	867	1365	682	683	2872	2908	5780		10	49.6886	two-tailed exact binomial test	0.6453	NS
CT 18	1421	690	731	1291	700	591	1522	803	719	1304	631	673	2824	2714	5538		10	50.9931	two-tailed exact binomial test	0.143	NS
two-tailed Fisher’s exact test followed by Benjamini Hochberg procedure for statistical comparison between different CTs:
	p value	ranking	adjusted p value
CT0 - CT12	0.07638	1	0.45828	NS
CT0 - CT6	0.1298	2	0.3894	NS
CT12 - CT18	0.1698	3	0.3396	NS
CT6 - CT18	0.2544	4	0.3816	NS
CT0 - CT18	0.7938	5	0.95256	NS
CT6 - CT12	0.8216	6	0.8216	NS
Figure 2B.I.	Turn size
												n	mean	test used	p value		stdev	t value	df
CT 0	54.1384	70.6234	62.0574	52.2434	71.6506	62.6459	67.849	68.9929	57.5256	60.1699		10	62.7896	two-tailed one sample t-test	3.4771e-10	***	6.8731	28.8891	9
CT 6	51.8422	43.2241	57.2373	42.8564	56.5927	61.9923	57.027	57.8154	65.1183	53.7173		10	54.7423	two-tailed one sample t-test	1.8039e-09	***	7.2107	24.0076	9
CT 12	65.4521	52.7487	66.5069	63.615	64.7698	61.3449	63.3686	64.4451	66.3686	71.8595		10	64.0479	two-tailed one sample t-test	1.2644e-11	***	4.8388	41.8565	9
CT 18	65.7919	64.3996	60.4658	72.9783	66.6228	56.4829	53.027	39.5029	49.2815	40.3673		10	56.892	two-tailed one sample t-test	6.7431e-08	***	11.3052	15.9137	9
one-way ANOVA followed by Dunnett's test for statistical comparison between different CTs:
	p value
CT0 - CT12	0.9843	NS
CT0 - CT18	0.3557	NS
CT0 - CT6	0.1231	NS
CT12 - CT18	0.1989	NS
CT6 - CT12	0.0575	NS
CT6 - CT18	0.929	NS
Figure 2B.II.	Turn rate
												n	mean	test used	p value		stdev	t value	df
CT 0	0.232354	0.146938	0.185663	0.159572	0.269431	0.246361	8.16867	7.98354	5.77746	5.9703		10	2.914	two-tailed one sample t-test	0.0297	*	3.5721	2.5797	9
CT 6	0.166163	0.189234	0.126888	0.158473	0.166438	0.118649	4.75927	5.70804	3.60995	2.72289		10	1.7726	two-tailed one sample t-test	0.0326	*	2.2212	2.5236	9
CT 12	0.183191	0.178248	0.201868	0.165888	0.145839	0.150508	5.31465	4.11133	5.66947	0.686508		10	1.6808	two-tailed one sample t-test	0.05	*	2.3497	2.262	9
CT 18	0.163417	0.182642	0.119198	0.154353	0.0796484	0.190607	6.14	3.91078	3.79508	3.87993		10	1.8616	two-tailed one sample t-test	0.0312	*	2.3079	2.5507	9
one-way ANOVA followed by Dunnett's test for statistical comparison between different CTs:
	p value
CT0 - CT12	0.732	NS
CT0 - CT18	0.815	NS
CT0 - CT6	0.775	NS
CT12 - CT18	0.999	NS
CT6 - CT12	1	NS
CT6 - CT18	1	NS
Figure 2B.III.	Head-sweep acceptance rate
												n	mean	test used	p value		stdev	t value	df
CT 0	53.2703	55.5848	59.3074	65.4472	57.6512	65.6224	63.0917	58.3951	64.5058	59.8865		10	60.0666	two-tailed one sample t-test	7.0352e-12	***	4.2655	44.6867	9
CT 6	63.4177	59.9156	53.6189	49.4104	57.796	63.1393	69.281	59.3536	62.0861	69.5946		10	60.157	two-tailed one sample t-test	2.1229e-10	***	6.2931	30.5326	9
CT 12	52.0468	52.8529	55.5352	52.8684	57.4244	66.1314	67.6436	70.6625	64.2619	58.5185		10	59.0772	two-tailed one sample t-test	5.1661e-10	***	6.8427	27.6333	9
CT 18	59.5326	63.4682	61.9366	58.3224	56.599	56.8273	61.8492	52.086	66.1716	60.119		10	59.6874	two-tailed one sample t-test	4.2682e-12	***	3.9951	47.2483	9
one-way ANOVA followed by Dunnett's test for statistical comparison between different CTs:
	p value
CT0 - CT12	0.997	NS
CT0 - CT18	0.995	NS
CT0 - CT6	0.997	NS
CT12 - CT18	1	NS
CT6 - CT12	0.979	NS
CT6 - CT18	0.972	NS

## Sheet: Supplementary Table S2
Figure 3A.I.	Navigation index
												n	mean	test used	p value		std	t value	df
CT 0	-0.234546	-0.114739	-0.169826	-0.19052	-0.281439	-0.253539	-0.208442	-0.221363	-0.171568	-0.184415		10	-0.203	two-tailed one sample t-test	2.8608e-07	***	0.0477	-13.4701	9
CT 6	-0.133058	-0.0908148	-0.193719	-0.104834	-0.196974	-0.16208	-0.128171	-0.126668	-0.138692	-0.0817765		10	-0.1357	two-tailed one sample t-test	1.6874e-06	***	0.0392	-10.9388	9
CT 12	-0.180497	-0.14828	-0.259223	-0.169325	-0.149646	-0.0841593	-0.111768	-0.201825	-0.162205	-0.0498971		10	-0.1517	two-tailed one sample t-test	2.0813e-05	***	0.0595	-8.0619	9
CT 18	-0.038315	-0.0940642	-0.138813	-0.0554562	-0.0612973	-0.0241762	-0.109831	-0.0979562	-0.0649067	-0.057878		10	-0.0743	two-tailed one sample t-test	8.8692e-05	***	0.0351	-6.6985	9
one-way ANOVA followed by Dunnett's test for statistical comparison between different CTs:
	p value
CT0 - CT12	0.08054	NS
CT0 - CT18	< 0.001	***
CT0 - CT6	0.0127	*
CT12 - CT18	0.00343	**
CT6 - CT12	0.86625	NS
CT6 - CT18	0.02667	*
Figure 3A.II.	Mean run change
												n	mean	test used	p value		stdev	t value	df
CT 0	13.4448	7.0135	8.5945	7.9976	11.0079	12.8359	8.6607	10.9396	6.6803	11.0305		10	9.82053	two-tailed one sample t-test	3.54e-07	***	2.3633	13.1407	9
CT 6	5.631	4.2572	1.8766	2.1971	4.8993	6.3732	4.7951	4.9072	3.5503	1.0455		10	3.9533	two-tailed one sample t-test	5.1994e-05	***	1.7413	7.1791	9
CT 12	10.3043	7.53149	7.46452	6.37973	5.47589	9.58374	6.01673	8.6677	8.2723	4.47996		10	7.4176	two-tailed one sample t-test	4.7913e-07	***	1.8491	12.6853	9
CT 18	3.0486	-0.9826	3.5624	2.9882	2.9603	2.4224	4.439	4.302	7.8215	2.5059		10	3.3068	two-tailed one sample t-test	0.00098262	***	2.1815	4.7935	9
one-way ANOVA followed by Dunnett's test for statistical comparison between different CTs:
	p value
CT0 - CT12	0.05889	NS
CT0 - CT18	< 0.001	***
CT0 - CT6	< 0.001	***
CT12 - CT18	< 0.001	***
CT6 - CT12	0.00303	**
CT6 - CT18	0.89428	NS
Figure 3A.III.	Turn direction
	90_matrix	90_matrix_left	minus90_matrix	minus90_matrix_right	number of turns away from light source	number of turns towards light source	total number of turns		n	mean	test used	p value
CT 0	999	632	972	583	1215	756	1971		10	61.6438	two-tailed exact binomial test	< 2.2e-16	***
CT 6	1186	665	1039	595	1260	965	2225		10	56.6292	two-tailed exact binomial test	4.329e-10	***
CT 12	1156	665	1143	668	1333	966	2299		10	57.9817	two-tailed exact binomial test	2.021e-14	***
CT 18	1300	640	1246	687	1327	1219	2546		10	52.121	two-tailed exact binomial test	0.03394	*
two-tailed Fisher’s exact test followed by Benjamini Hochberg procedure for statistical comparison between different CTs:
	p value	ranking	adjusted p value
CT0 vs CT18	1.702e-10	1	1.0212e-09	***
CT12 vs CT18	4.558e-05	2	0.00013674	***
CT0 vs CT6	0.001072	3	0.002144	**
CT6 vs CT18	0.001835	4	0.0027525	**
CT0 vs CT12	0.01598	5	0.019176	*
CT6 vs CT12	0.3672	6	0.3672	NS
Figure 3B.I.	Turn size delta
												n	mean	test used	p value		stdev	t value	df
CT 0	14.3656	21.9184	14.3656	16.5454	22.7868	20.2614	11.8992	22.6527	20.8779	18.3869		10	18.5865	two-tailed one sample t-test	7.5281e-08	***	3.7403	15.7139	9
CT 6	16.644	23.9883	11.8923	19.5239	15.6215	18.8075	17.3977	15.6142	11.9921	11.0496		10	16.2531	two-tailed one sample t-test	4.2378e-07	***	3.9941	12.8682	9
CT 12	7.8619	27.0827	13.7561	18.5668	12.5911	10.8159	18.6377	6.4826	21.367	13.6782		10	15.084	two-tailed one sample t-test	3.6321e-05	***	6.3466	7.5158	9
CT 18	11.3786	7.2571	13.0588	19.1033	19.217	18.1352	6.1564	7.8476	-4.8394	12.5697		10	10.9884	two-tailed one sample t-test	0.0011	**	7.3729	4.713	9
one-way ANOVA followed by Dunnett's test for statistical comparison between different CTs:
	p value
CT0 - CT12	0.554	NS
CT0 - CT18	0.0265	*
CT0 - CT6	0.8261	NS
CT12 - CT18	0.3739	NS
CT6 - CT12	0.966	NS
CT6 - CT18	0.173	NS
Figure 3B.II.	Turn rate delta
												n	mean	test used	p value		stdev	t value	df
CT 0	2.9791	2.0838	2.2555	2.377	1.5155	2.3635	1.4648	2.334	2.8927	1.8734		10	2.2139	two-tailed one sample t-test	2.2235e-07	***	0.5048	13.8696	9
CT 6	4.4148	1.6784	2.1116	2.1844	3.8762	2.6486	3.641	3.0827	3.6625	2.2912		10	2.9591	two-tailed one sample t-test	2.8088e-06	***	0.909	10.2945	9
CT 12	2.3521	1.1473	2.3989	1.3376	1.7977	1.92	1.9966	2.2082	2.286	1.114		10	1.8559	two-tailed one sample t-test	8.4241e-07	***	0.4943	11.874	9
CT 18	2.3082	2.16	1.5096	1.345	2.1267	3.0007	1.4649	1.6419	1.7106	1.2621		10	1.853	two-tailed one sample t-test	1.8342e-06	***	0.541	10.831	9
one-way ANOVA followed by Dunnett's test for statistical comparison between different CTs:
	p value
CT0 - CT12	0.59434	NS
CT0 - CT18	0.58803	NS
CT0 - CT6	0.05909	NS
CT12 - CT18	1	NS
CT6 - CT12	0.00222	**
CT6 - CT18	0.00218	**
Figure 3B.III.	Head-sweep acceptance rate delta
												n	mean	test used	p value		stdev	t value	df
CT 0	8.49722	15.8329	13.9174	15.7663	14.9041	15.5722	10.481	13.5975	16.5308	15.5333		10	14.0633	two-tailed one sample t-test	3.7143e-08	***	2.6102	17.0379	9
CT 6	13.3526	11.8068	11.0378	17.3322	14.2802	14.1403	11.3739	12.4805	6.43593	5.30766		10	11.7548	two-tailed one sample t-test	2.75e-06	***	3.6021	10.3196	9
CT 12	8.37735	21.7836	13.4282	12.0082	13.1414	2.02334	14.0469	5.20925	13.4229	2.22964		10	10.5671	two-tailed one sample t-test	0.000408	***	6.1371	5.4449	9
CT 18	1.42007	9.15838	-1.22863	7.49692	12.475	3.98526	4.24888	1.86469	12.739	8.60875		10	6.0768	two-tailed one sample t-test	0.0029	**	4.7581	4.0387	9
one-way ANOVA followed by Dunnett's test for statistical comparison between different CTs:
	p value
CT0 - CT12	0.31506	NS
CT0 - CT18	0.00169	**
CT0 - CT6	0.65931	NS
CT12 - CT18	0.13103	NS
CT6 - CT12	0.9334	NS
CT6 - CT18	0.0357	*

## Sheet: Supplementary Table S3
Figure 4A.I.	Navigation index
												n	mean	test used	p value		std	t value	df
CT 0	-0.343869	-0.156877	-0.2176	-0.174957	0.0610885	-0.179369	-0.104176	-0.0188352	0.199043	0.0302343		10	-0.0905	two-tailed one sample t-test	0.1046	NS	0.1586	-1.8046	9
CT 18	-0.078954	-0.216834	-0.274755	0.104625	-0.131796	-0.0396839	-0.272342	-0.0590889	-0.0014759	0.0490026		10	-0.0921	two-tailed one sample t-test	0.0528	NS	0.1307	-2.2285	9
one-way ANOVA followed by Dunnett's test for statistical comparison between different CTs:
	p value
CT0 - CT18	0.981	NS
Figure 4A.II.	Mean run change
												n	mean	test used	p value		stdev	t value	df
CT 0	3.1958	-0.8418	3.2309	-0.0613	0.9933	2.8008	2.151	-1.5541	0.714	0.068		10	1.0697	two-tailed one sample t-test	0.0793	NS	1.7098	1.9784	9
CT 18	0.1799	2.5967	3.5678	-2.8004	1.7965	0.8475	5.8715	4.5246	-1.9028	-1.324		10	1.3358	two-tailed one sample t-test	0.1742	NS	2.863	1.4754	9
one-way ANOVA followed by Dunnett's test for statistical comparison between different CTs:
	p value
CT0 - CT18	0.804	NS
Figure 4A.III.	Turn direction
	90_matrix	90_matrix_left	minus90_matrix	minus90_matrix_right	number of turns away from light source	number of turns towards light source	total number of turns		n	mean	test used	p value
CT 0	743	407	739	382	789	693	1482		10	53.2389	two-tailed exact binomial test	0.01357	*
CT 18	1158	578	1070	556	1134	1094	2228		10	50.8977	two-tailed exact binomial test	0.4087	NS
two-tailed Fisher’s exact test for statistical comparison between different CTs:
	p value
CT0 - CT18	0.1691	NS
Figure 4B.I.	Turn size delta
												n	mean	test used	p value		stdev	t value	df
CT 0	8.2217	5.9084	5.8789	9.8719	2.787	17.8449	5.3844	11.5041	2.3547	2.7866		10	7.2543	two-tailed one sample t-test	0.001	***	4.8205	4.7589	9
CT 18	2.3665	8.5172	3.476	12.4732	3.3944	10.1791	12.6614	2.8588	8.6338	8.1104		10	7.2671	two-tailed one sample t-test	0.00026185	***	3.9671	5.7927	9
one-way ANOVA followed by Dunnett's test for statistical comparison between different CTs:
	p value
CT0 - CT18	0.995	NS
Figure 4B.II.	Turn rate delta
												n	mean	test used	p value		stdev	t value	df
CT 0	1.7506	0.6996	0.1152	1.8447	0.41	0.1207	0.2054	0.6522	2.1574	0.3091		10	0.8265	two-tailed one sample t-test	0.0088	**	0.7845	3.3314	9
CT 18	0.0856	0.3078	0.1459	1.5075	1.1922	0.0464	-0.2696	0.7695	1.1727	1.042		10	0.6	two-tailed one sample t-test	0.0125	*	0.6096	3.1123	9
one-way ANOVA followed by Dunnett's test for statistical comparison between different CTs:
	p value
CT0 - CT18	0.48	NS
Figure 4B.III.	Head-sweep acceptance rate delta
												n	mean	test used	p value		stdev	t value	df
CT 0	6.97865	10.9319	18.8467	14.8167	4.71535	7.49315	10.8274	10.1407	3.72627	-3.63467		10	8.4842	two-tailed one sample t-test	0.002	**	6.2242	4.3105	9
CT 18	16.748	18.4211	10.1965	5.54603	10.9142	23.9316	13.2353	11.187	0.679348	0.52649		10	11.1386	two-tailed one sample t-test	0.0011	**	7.504	4.6939	9
one-way ANOVA followed by Dunnett's test for statistical comparison between different CTs:
	p value
CT0 - CT18	0.401	NS

## Sheet: Supplementary Table S4
Figure 5A.I.	Navigation index
												n	mean	test used	p value		std	t value	df
CT 0	-0.21588	-0.121484	-0.260917	-0.0838562	-0.211135	-0.246703	-0.132951	-0.191227	-0.301777	-0.168701		10	-0.1935	two-tailed one sample t-test	8.3872e-06	***	0.0678	-9.0196	9
CT 18	-0.200611	-0.16353	-0.0915365	-0.259303	-0.0553255	-0.112892	-0.0494504	-0.0901227	-0.14883	-0.198218		10	-0.137	two-tailed one sample t-test	0.00014383	***	0.0689	-6.2832	9
one-way ANOVA followed by Dunnett's test for statistical comparison between different CTs:
	p value
CT0 - CT18	0.0813	NS
Figure 5A.II.	Mean run change
												n	mean	test used	p value		stdev	t value	df
CT 0	6.02088	7.5955	10.4494	8.10613	9.71317	9.61163	6.34601	8.90632	8.15904	9.98292		10	8.4891	two-tailed one sample t-test	2.684e-08	***	1.5183	17.6814	9
CT 18	4.46178	5.69786	8.99001	8.8084	5.74736	12.691	7.17256	9.48909	7.37334	10.2099		10	8.0641	two-tailed one sample t-test	2.6923e-06	***	2.4646	10.3468	9
one-way ANOVA followed by Dunnett's test for statistical comparison between different CTs:
	p value
CT0 - CT18	0.648	NS
Figure 5A.III.	Turn direction
	90_matrix	90_matrix_left	minus90_matrix	minus90_matrix_right	number of turns away from light source	number of turns towards light source	total number of turns		n	mean	test used	p value
CT 0	1188	717	1181	680	1397	972	2369		10	58.97	two-tailed exact binomial test	< 2.2e-16	***
CT 18	973	545	1054	629	1174	853	2027		10	57.9181	two-tailed exact binomial test	1.062e-12	***
two-tailed Fisher’s exact test for statistical comparison between different CTs:
	p value
CT0 - CT18	0.4994	NS
Figure 5B.I.	Turn size delta
												n	mean	test used	p value		stdev	t value	df
CT 0	30.0923	10.9626	24.6715	15.4588	31.662	5.67819	9.18646	3.8893	8.45444	12.8234		10	15.2879	two-tailed one sample t-test	0.00095027	***	10.0352	4.8175	9
CT 18	11.2104	20.6265	10.1364	22.9112	14.6839	22.6723	23.527	17.9536	17.4053	10.1802		10	17.1307	two-tailed one sample t-test	3.1561e-06	***	5.3362	10.1518	9
one-way ANOVA followed by Dunnett's test for statistical comparison between different CTs:
	p value
CT0 - CT18	0.614	NS
Figure 5B.II.	Turn rate delta
												n	mean	test used	p value		stdev	t value	df
CT 0	2.65587	0.855053	1.068	0.985321	3.0516	1.14119	1.55069	1.0792	1.33316	1.05021		10	1.477	two-tailed one sample t-test	0.00016312	***	0.756	6.178	9
CT 18	2.04783	2.66191	2.88415	2.64375	1.95808	2.28738	3.03925	2.63213	2.43939	2.5383		10	2.5132	two-tailed one sample t-test	2.3753e-09	***	0.3415	23.2742	9
one-way ANOVA followed by Dunnett's test for statistical comparison between different CTs:
	p value
CT0 - CT18	0.000939	***
Figure 5B.III.	Head-sweep acceptance rate delta
												n	mean	test used	p value		stdev	t value	df
CT 0	23.9455	1.67983	16.4661	12.5442	17.7308	4.74445	18.0015	4.9843	9.40111	9.80304		10	11.9301	two-tailed one sample t-test	0.00047766	***	7.0844	5.3253	9
CT 18	2.29119	2.97304	12.0286	12.9588	12.7276	19.8873	7.00709	8.92141	-3.08444	-2.43364		10	7.3277	two-tailed one sample t-test	0.012	*	7.389	3.136	9
one-way ANOVA followed by Dunnett's test for statistical comparison between different CTs:
	p value
CT0 - CT18	0.172	NS
Figure 5A'.I.	Navigation index
												n	mean	test used	p value		std	t value	df
CT 0	-0.171893	-0.317792	-0.232132	-0.175108	-0.31386	-0.301853	-0.244287	-0.291349	-0.283659	-0.311411		10	-0.2643	two-tailed one sample t-test	1.1341e-07	***	0.0558	-14.9908	9
CT 18	-0.170538	-0.20052	-0.203335	-0.180031	-0.3234	-0.153688	-0.303414	-0.307305	-0.293967	-0.25252		10	-0.2389	two-tailed one sample t-test	9.36e-07	***	0.0644	-11.7277	9
one-way ANOVA followed by Dunnett's test for statistical comparison between different CTs:
	p value
CT0 - CT18	0.357	NS
Figure 5A'.II.	Mean run change
												n	mean	test used	p value		stdev	t value	df
CT 0	2.08578	0.631312	1.36613	1.98392	0.886668	2.67749	2.43655	1.94262	3.50001	0.730615		10	1.8241	two-tailed one sample t-test	0.00015411	***	0.9266	6.2254	9
CT 18	2.2073	-0.0183688	1.32491	1.15074	2.22905	3.3285	3.63988	2.86723	3.19763	0.95115		10	2.0878	two-tailed one sample t-test	0.00038449	***	1.2023	5.4913	9
one-way ANOVA followed by Dunnett's test for statistical comparison between different CTs:
	p value
CT0 - CT18	0.59	NS
Figure 5A'.III.	Turn direction
	90_matrix	90_matrix_left	minus90_matrix	minus90_matrix_right	number of turns away from light source	number of turns towards light source	total number of turns		n	mean	test used	p value
CT 0	969	607	944	605	1212	701	1913		10	63.356	two-tailed exact binomial test	< 2.2e-16	***
CT 18	1130	704	1146	707	1411	865	2276		10	61.9947	two-tailed exact binomial test	< 2.2e-16	***
two-tailed Fisher’s exact test for statistical comparison between different CTs:
	p value
CT0 - CT18	0.3696	NS
Figure 5B'.I.	Turn size delta
												n	mean	test used	p value		stdev	t value	df
CT 0	13.388	16.1921	23.9618	30.6721	11.9664	13.0838	25.4049	25.9982	11.9342	25.6319		10	19.8233	two-tailed one sample t-test	1.0735e-05	***	7.1635	8.7509	9
CT 18	25.3045	12.9221	22.2997	-14.814	27.3429	27.3225	24.9433	21.3043	21.4581	15.1134		10	18.3197	two-tailed one sample t-test	0.0013	**	12.5918	4.6008	9
one-way ANOVA followed by Dunnett's test for statistical comparison between different CTs:
	p value
CT0 - CT18	0.747	NS
Figure 5B'.II.	Turn rate delta
												n	mean	test used	p value		stdev	t value	df
CT 0	2.33475	2.13506	0.361039	0.585923	2.56561	1.01116	1.03851	1.85993	1.52657	1.57551		10	1.4994	two-tailed one sample t-test	0.00012684	***	0.7421	6.3894	9
CT 18	2.20981	0.952637	1.19422	0.439662	-0.698435	-0.393164	0.565927	1.10824	1.06729	1.70039		10	0.8147	two-tailed one sample t-test	0.017	*	0.8816	2.9222	9
one-way ANOVA followed by Dunnett's test for statistical comparison between different CTs:
	p value
CT0 - CT18	0.0765	NS
Figure 5B'.III.	Head-sweep acceptance rate delta
												n	mean	test used	p value		stdev	t value	df
CT 0	8.26891	7.08625	17.6356	18.6882	2.12125	20.4854	9.94997	10.5198	12.0643	3.16955		10	10.9989	two-tailed one sample t-test	0.00037485	***	6.3114	5.5109	9
CT 18	22.0707	10.3433	17.6293	3.21797	16.7729	15.0983	9.49605	10.4717	18.0731	12.4512		10	13.5625	two-tailed one sample t-test	2.4982e-05	***	5.443	7.8795	9
one-way ANOVA followed by Dunnett's test for statistical comparison between different CTs:
	p value
CT0 - CT18	0.344	NS
